# Supplementary material for: PARP Inhibitors Display Differential Efficacy in Models of BRCA Mutant High-Grade Serous Ovarian Cancer
Source: Int J Mol Sci. 2021 Aug 7;22(16):8506. doi: 10.3390/ijms22168506 (PMC8395221; doi:10.3390/ijms22168506)
Supplement: Supplementary file 1 [file ijms-22-08506-s001.zip]

Archive with 1 entries (1 files):
- ijms-1318562-supplementary.pdf
